# Supplementary material for: Molecular Epidemiology and In-Depth Characterization of Klebsiella pneumoniae Clinical Isolates from Armenia
Source: Int J Mol Sci. 2025 Jan 9;26(2):504. doi: 10.3390/ijms26020504 (PMC11764700; doi:10.3390/ijms26020504)
Supplement: Supplementary file 1 [file ijms-26-00504-s001.zip]

Archive with 2 entries (2 files):
- Tables S1-S6_v3.xlsx
- Figure S1.png
