# Supplementary material for: Molecular Epidemiology and In-Depth Characterization of Klebsiella pneumoniae Clinical Isolates from Armenia
Source: Int J Mol Sci. 2025 Jan 9;26(2):504. doi: 10.3390/ijms26020504 (PMC11764700; doi:10.3390/ijms26020504)
Supplement: Supplementary file 1 [file ijms-26-00504-s001.zip › Tables S1-S6_v3.xlsx]

## Sheet: Table S1_Isolates and Patients
Table S1. Klebsiella pneumoniae isolates recovered from patients in Armenia
Year of isolation	Number of isolates	Specimen	Paediatric patients	Adults	Hospital *
2018	1	Stool		1	A
2019	4	Stool	3	1	A
2022	25	Endotracheal tube	3		B
		Stool	9		B
		Urine	5	8	B, C
2023	6	Stool	3		B
		Throat	1		B
		Urine	2		B
2024	12	Eye	1		B
		Throat	9		B
		Urine	1		B
		Wound	1		B
Total number	48		38	10
*	A - “Nork” Clinical Hospital of Infectious Diseases (MH, Armenia),
	B - “Muratsan” University Hospital Complex of Yerevan State Medical University (MH, Armenia),
	C - “Heratsi” Hospital Complex of Yerevan State Medical University (MH, Armenia).

## Sheet: Table S2_Susceptibility in ESBL
Table S3: Susceptibility to antimicrobials in MDR Klebsiella pneumoniae clinical isolates exhibiting ESBL-prodicing and ESBL-negative phenotypes.
NN	Antimicrobial agent	ESBL-producer isolates (N=21)			ESBL-negative isolates (N=6)
		Resistant	Intermediate	Susceptible	Resistant	Intermediate	Susceptible
		% (N=)	% (N=)	% (N=)	% (N=)	% (N=)	% (N=)
1	Ampicillin	100 (21)	0 (0)	0 (0)	100 (6)	0 (0)	0 (0)
2	Amoxicillin-clavulanate	52.38 (11)	42.86 (9)	4.76 (1)	0 (0)	83.33 (5)	16.67 (1)
3	Ampicillin-sulbactam	66.67 (14)	14.89 (3)	19.05 (4)	33.33 (2)	33.33 (2)	33.33 (2)
4	Piperacillin-tazobactam	80.95 (17)	14.89 (3)	4.76 (1)	16.67 (1)	33.33 (2)	50.00 (3)
5	Ticarcillin-clavulanate	76.19 (16)	19.05 (4)	4.76 (1)	66.67 (4)	16.67 (1)	16.67 (1)
6	Ceftazidime	80.95 (17)	14.89 (3)	4.76 (1)	0 (0)	0 (0)	100 (6) * ↑ (P <0.0001)
7	Ceftriaxone	100 (21)	0 (0)	0 (0)	0 (0)	0 (0)	100 (6) * ↑ (P <0.0001)
8	Cefepime	61.90 (13)	14.89 (3)	23.81 (5)	0 (0)	16.67 (1)	83.33 (5) * ↑ (P=0.0152)
9	Cefoxitin	4.76 (1)	9.52 (2)	85.71 (18)	0 (0)	16.67 (1)	83.33 (5)
10	Imipenem	0 (0)	4.76 (1)	95.24 (20)	0 (0)	0 (0)	100 (6)
11	Meropenem	4.76 (1)	0 (0)	95.24 (20)	0 (0)	0 (0)	100 (6)
12	Azreonam	90.48 (19)	0 (0)	9.52 (2)	0 (0)	0 (0)	100 (6)
13	Azithromycin	42.86 (9)	0 (0)	57.14 (12)	50.00 (3)	0 (0)	50.00 (3)
14	Amikacin	0 (0)	33.33 (7)	66.67 (14)	0 (0)	0 (0)	100 (6)
15	Gentamicin	66.67 (14)	4.76 (1)	28.57 (6)	16.67 (1)	0 (0)	83.33 (5) * ↑ (P=0.0265)
16	Tobramycin	61.90 (13)	14.89 (3)	23.81 (5)	16.67 (1)	33.33 (2)	50.00 (3)
17	Chloramphenicol	52.38 (11)	0 (0)	47.62 (10)	33.33 (2)	0 (0)	66.67 (4)
18	Ciprofloxacin	76.19 (16)	9.52 (2)	14.89 (3)	0 (0)	33.33 (2)	66.67 (4) * ↑ (P=0.0239)
19	Tertracycline	76.19 (16)	9.52 (2)	14.89 (3)	83.33 (5)	0 (0)	16.67 (1)
20	Tigecyclin	0 (0)	14.89 (3)	85.71 (18)	0 (0)	0 (0)	100 (6)
21	Colistin	0 (0)	9.52 (2)	90.48 (19)	0 (0)	16.67 (1)	83.33 (5)
22	Trimethoprim-sulfamethoxazole	95.24 (20)	0 (0)	4.76 (1)	66.67 (4)	0 (0)	33.33 (2)
* Statistically significant differences between ESBL-positive and ESBL-negative isolates, two-tailed Fisher's exact test.
Abbreviations: ESBL, extended spectrum beta-lactamase; MDR, multidrug resistant.

## Sheet: Table S3_Genomic features
Table S3: General genomic features and accession numbers of 21 human Klebsiella pneumoniae isolates from Armenia.
NN	Isolate ID	BioSample	Accession Number, NCBI database	BioProject	Sequences	Collection Date	Specimen	Patient	Species by WGS	MLST by WGS a	Contigs	Genome Length b	GC Content b %	Contig L50 b	Contig N50 b	CDS b	Hypothetical Proteins b	Proteins with Functional Assignments b	tRNA b	rRNA b	CRISPR Repeats b	CRISPR Spacers b	CRISPR Array b
1	KpA13	SAMN42905935	JBITPA000000000	PRJNA1141898	JBITPA010000001-JBITPA010000097	11/2023	Throat	Paediatric	K. pneumoniae	39	97	5492308	57.28	7	314329	5065	392	4673	88	15	30	29	1
2	KpA44	SAMN42905934	JBITPB000000000	PRJNA1141898	JBITPB010000001-JBITPB010000118	1/2024	Wound fluid	Paediatric	K. pneumoniae	395	118	5508259	57.19	8	250412	5502	772	4730	82	16	-	-	-
3	KpA204	SAMN42905933	JBITPC000000000	PRJNA1141898	JBITPC010000001-JBITPC010000086	4/2024	Throat	Paediatric	K. pneumoniae	307	86	5507579	57.3	4	501764	5375	678	4696	85	13	-	-	-
4	KpA230	SAMN42905936	JBITOZ000000000	PRJNA1141898	JBITOZ010000001-JBITOZ010000084	4/2024	Throat	Paediatric	K. pneumoniae	39	84	5515130	57.26	6	342368	5394	680	4714	85	15	30	29	1
5	KpA250	SAMN42905937	CP168938	PRJNA1141898	CP168938	11/2022	Endotracheal tube	Paediatric	K. pneumoniae	29	98	5531452	57.1637	5	447926	5405	723	4682	82	14	-	-	-
6	KpA278	SAMN42905938	JBITOY000000000	PRJNA1141898	JBITOY010000001-JBITOY010000158	6/2022	Urine	Paediatric	K. pneumoniae	395	158	5939687	56.53	9	220937	6050	1079	4971	83	15	-	-	-
7	KpA285	SAMN42905939	CP168937	PRJNA1141898	CP168937	6/2022	Urine	Paediatric	K. pneumoniae	395	146	5938136	56.5272	9	220937	6059	1087	4972	82	15	-	-	-
8	KpA314	SAMN42905940	JBITOX000000000	PRJNA1141898	JBITOX010000001-JBITOX010000115	11/2022	Endotracheal tube	Paediatric	K. pneumoniae	29	115	5499613	57.1972	6	384250	5383	710	4673	84	18	-	-	-
9	KpA324	SAMN42905941	JBITOW000000000	PRJNA1141898	JBITOW010000001-JBITOW010000086	11/2022	Stool	Paediatric	K. pneumoniae	449	86	5522406	57.2586	6	305862	5390	697	4693	80	14	24	22	2
10	KpA481	SAMN42905942	CP168936	PRJNA1141898	CP168936	11/2022	Urine	Paediatric	K. pneumoniae	395	124	5805815	56.6405	9	226356	5895	1028	4867	84	15	-	-	-
11	KpA500	SAMN42905943	JBITOV000000000	PRJNA1141898	JBITOV010000001-JBITOV010000105	12/3/2018	Stool	Adult	K. pneumoniae	307	105	5508150	57.2791	5	501673	5375	665	4710	86	14	-	-	-
12	KpA511	SAMN42905944	JBITOU000000000	PRJNA1141898	JBITOU010000001-JBITOU010000087	11/2022	Urine	Paediatric	K. pneumoniae	219	87	5490531	57.1543	6	350336	5399	765	4634	82	15	-	-	-
13	KpA542	SAMN42905945	JBITOT000000000	PRJNA1141898	JBITOT010000001-JBITOT010000135	6/2022	Stool	Paediatric	K. pneumoniae	395	135	5927935	56.5334	9	220937	6036	1076	4960	82	15	-	-	-
14	KpA699	SAMN42905947	JBITOR000000000	PRJNA1141898	JBITOR010000001-JBITOR010000097	11/2022	Urine	Adult	K. pneumoniae	15	97	5526355	57.1724	6	361883	5389	712	4677	83	13	22	20	2
15	KpA704	SAMN42905950	JBITOP000000000	PRJNA1141898	JBITOP010000001-JBITOP010000081	11/2022	Urine	Adult	K. pneumoniae	107	81	5459608	57.0884	4	539791	5381	801	4580	85	14	-	-	-
16	KpA769	SAMN42905951	JBITOO000000000	PRJNA1141898	JBITOO010000001-JBITOO010000106	6/2022	Stool	Paediatric	K. pneumoniae	395	106	5579738	57.1133	8	261222	5573	798	4775	82	15	-	-	-
17	KpA828	SAMN42905952	CP168934	PRJNA1141898	CP168934	11/2022	Urine	Adult	K. pneumoniae	25	96	4971851	57.7566	11	169401	4877	492	4385	79	19	-	-	-
18	KpA857	SAMN42905953	JBITON000000000	PRJNA1141898	JBITON010000001-JBITON010000061	11/2022	Stool	Adult	K. pneumoniae	1480	61	5545998	57.1131	1	2976504	5488	860	4628	85	17	-	-	-
19	KpA6101	SAMN42905946	JBITOS000000000	PRJNA1141898	JBITOS010000001-JBITOS010000105	12/12/2018	Stool	Paediatric	K. pneumoniae	5275	105	5302624	57.3974	5	448603	5191	668	4523	82	15	-	-	-
20	KpA7001	SAMN42905948	JBITOQ000000000	PRJNA1141898	JBITOQ010000001-JBITOQ010000125	6/2022	Endotracheal tube	Paediatric	K. pneumoniae	395	125	5912442	56.5568	9	220937	6016	1075	4941	80	16	-	-	-
21	KpA7002	SAMN42905949	CP168935	PRJNA1141898	CP168935	11/2022	Urine	Paediatric	K. pneumoniae	873	73	5648994	57.1054	6	424224	5586	767	4819	79	20	42	41	1
a BIGSdb-Pasteur database (https://bigsdb.pasteur.fr/klebsiella/, accessed on 20 September 2024);
b Obtained using Genomics tools of the Bacterial and Viral Bioinformatics Resource Center (BV-BRC, available on: https://www.bv-brc.org/; accessed on 20 September 2024);
Abbreviations: CRISPR, clustered regularly interspaced short palindromic repeats; CDS,coding sequence; MLST, multi locus sequence type; NCBI, National Center for Biotechnology Information; PATRIC, Pathosystems Resource Integration Center; VFDB, Virulence Factor Database; WGS, whole genome sequenceing.

## Sheet: Table S4_Virulence genes
Table S4: Virulence-related genes identified in 21 Klebsiella pneumoniae clinical isolates from Armenia using VFanalyzer [49].
+	Present
+	Differ in copy number
-	Absent
VFclass	Virulence factors	Related genes	KpA13 ST39	KpA230 ST39	KpA250 ST29	KpA314 ST29	KpA44 ST395	KpA278 ST395	KpA285 ST395	KpA481 ST395	KpA542 ST395	KpA7001 ST395	KpA769 ST395	KpA324 ST449	KpA204 ST307	KpA500 ST307	KpA511 ST219	KpA6101 ST5275	KpA699 ST15	KpA7002 ST873	AKpA704 ST107	KpA828 ST25	KpA857 ST1480	Prevalence, %	Product	Accession number
Adherence	Type 3 fimbriae	mrkA	+	+	+	+	+	+	+	+	+	+	+	+	+	+	+	+	+	+	+	+	+	100	Type 3 fimbrial major pilin subunit MrkA	WP_000756959
		mrkB	+	+	+	+	+	+	+	+	+	+	+	+	+	+	+	+	+	+	+	+	+	100	Fimbrial chaperone protein MrkB precursor	WP_000820818
		mrkC	+	+	+	+	+	+	+	+	+	+	+	+	+	+	+	+	+	+	+	+	+	100	Fimbrial biogenesis outer membrane usher protein MrkC precursor	WP_000813718
		mrkD	+	+	+	+	+	+	+	+	+	+	+	+	+	+	+	+	+	+	+	+	+	100	Fimbrial adhesin protein precursor MrkD	WP_004149659
		mrkF	+	+	+	+	+	+	+	+	+	+	+	+	+	+	+	+	+	+	+	+	+	100	Type 3 fimbrial minor pilin subunit MrkF	WP_002916122
		mrkH	+	+	+	+	+	-	-	+	-	-	-	+	+	+	+	+	+	+	+	+	+	90.48	Transcriptional activator	WP_004152886
		mrkI	+	+	+	+	+	+	+	+	+	+	+	+	+	+	+	+	+	+	+	+	+	100	LuxR family regulatory protein	WP_002916079
		mrkJ	+	+	+	+	+	+	+	+	+	+	+	+	+	+	+	+	+	+	+	+	+	100	Phosphodiesterase	WP_004149658
	Type I fimbriae	fimA	+	+	+	+	+	+	+	+	+	+	+	+	+	+	+	+	+	+	+	+	+	100	Type 1 major fimbrial subunit precursor	WP_002916190
		fimB	+	+	+	+	+	+	+	+	+	+	+	+	+	+	+	+	+	+	+	+	+	100	Tyrosine recombinase	WP_015875142
		fimC	+	+	+	+	+	+	+	+	+	+	+	+	+	+	+	+	+	+	+	+	+	100	Periplasmic chaperone	WP_015875145
		fimD	+	+	+	+	+	+	+	+	+	+	+	+	+	+	+	+	+	+	+	+	+	100	Outer membrane usher protein	WP_009308599
		fimE	+	+	+	+	+	+	+	+	+	+	+	+	+	+	+	+	-	+	+	+	+	95.24	Tyrosine recombinase	WP_002916189
		fimF	+	+	+	+	+	+	+	+	+	+	+	+	+	+	+	+	+	+	+	+	+	100	Type 1 fimbrial minor component	WP_014906962
		fimG	+	+	+	+	+	+	+	+	+	+	+	+	+	+	+	+	+	+	+	+	+	100	Type 1 fimbrial minor component	WP_014906961
		fimH	+	+	+	+	+	+	+	+	+	+	+	+	+	+	+	+	+	+	+	+	+	100	Type 1 fimbrial adhesin precursor	WP_041937815
		fimI	+	+	+	+	+	+	+	+	+	+	+	+	+	+	+	+	+	+	+	+	+	100	Type 1 pilus biosynthesis fimbrial protein	WP_004174507
		fimK	+	+	+	+	+	+	+	+	+	+	+	+	+	+	+	+	+	+	+	+	+	100	Transcriptional regulator	WP_014906959
	LPS O-antigen (P. aeruginosa)	-	+	+	+	+	-	-	-	-	-	-	-	-	-	-	+	-	-	-	-	-	+	28.57	-	-
	Type IV pili (Yersinia)	pilW	-	-	+	+	-	-	-	-	-	-	-	+	-	-	+	-	-	-	+	-	-	20.81	Type IV pilus biogenesis/stability protein PilW	WP_011080608
Antiphagocytosis	Capsule	-	+	+	+	+	+	+	+	+	+	+	+	+	+	+	+	+	+	+	+	+	+	100	NADP-dependent phosphogluconate dehydrogenase	WP_014838945
	Capsular polysaccharide (Vibrio)	cpsA	-	-	-	-	-	-	-	-	-	-	-	-	+	+	-	-	-	-	-	-	-	9.52	Exopolysaccharide biosynthesis glycosyltransferase VpsL	WP_001889848
Efflux pump	AcrAB	acrA	+	+	+	+	+	+	+	+	+	+	+	+	+	+	+	+	+	+	+	+	+	100	Acriflavine resistance protein A	WP_004177236
		acrB	+	+	+	+	+	+	+	+	+	+	+	+	+	+	+	+	+	+	+	+	+	100	Acriflavine resistance protein B	WP_002892069
		FarAB (Neisseria)	-	-	-	-	-	-	-	-	-	-	-	+	-	-	-	-	-	-	-	-	-	100	Fatty acid efflux system protein FarA	WP_012503946
Iron uptake	Aerobactin	iucA	-	-	-	-	-	+	+	+	+	+	-	-	-	-	-	-	-	-	-	-	-	20.81	Aerobactin synthetase IucA	WP_004213920
		iucB	-	-	-	-	-	+	+	+	+	+	-	-	-	-	-	-	-	-	-	-	-	20.81	N-acetyltransferase IucB	WP_004213921
		iucC	-	-	-	-	-	+	+	+	+	+	-	-	-	-	-	-	-	-	-	-	-	20.81	Aerobactin siderophore biosynthesis protein IucC	WP_004213922
		iucD	-	-	-	-	-	+	+	+	+	+	-	-	-	-	-	-	-	-	-	-	-	20.81	Lysine 6-monooxygenase IucD	WP_004213923
		iutA	+	+	+	+	+	+	+	+	+	+	+	+	+	+	+	+	+	+	+	+	+	100	Ferric aerobactin receptor IutA	WP_004213924
	Ent siderophore	entA	+	+	+	+	+	+	+	+	+	+	+	+	+	+	+	+	+	+	+	+	+	100	2,3-dihydroxybenzoate-2,3-dehydrogenase	WP_086074289
		entB	+	+	+	+	+	+	+	+	+	+	+	+	+	+	+	+	+	+	+	+	+	100	2,3-dihydro-2,3-dihydroxybenzoate synthetase, isochroismatase	WP_004210873
		entC	+	+	+	+	+	+	+	+	+	+	+	+	+	+	+	+	+	+	+	+	+	100	Isochorismate synthase	WP_014907941
		entD	+	+	+	+	+	+	+	+	+	+	+	+	+	+	+	+	+	+	+	+	+	100	Enterochelin synthetase component D	WP_004183335
		entE	+	+	+	+	+	+	+	+	+	+	+	+	+	+	+	+	+	+	+	+	+	100	Enterobactin synthase subunit E	WP_004183353
		entF	+	+	+	+	+	+	+	+	+	+	+	+	+	+	+	+	+	+	+	+	+	100	Enterobactin synthase subunit F	WP_012737619
		entS	+	+	+	+	+	+	+	+	+	+	+	+	+	+	+	+	+	+	+	+	+	100	Enterobactin exporter EntS	WP_004147525
		fepA	+	+	+	+	+	+	+	+	+	+	+	+	+	+	+	+	+	+	+	+	+	100	Outer membrane receptor FepA	WP_012737617
		fepB	+	+	+	+	+	+	+	+	+	+	+	+	+	+	+	+	+	+	+	+	+	100	Iron-enterobactin transporter periplasmic binding protein	WP_012737621
		fepC	+	+	+	+	+	+	+	+	+	+	+	+	+	+	+	+	+	+	+	+	+	100	Iron-enterobactin transporter ATP-binding protein	WP_002893737
		fepD	+	+	+	+	+	+	+	+	+	+	+	+	+	+	+	+	+	+	+	+	+	100	Iron-enterobactin transporter membrane protein	WP_004176917
		fepG	+	+	+	+	+	+	+	+	+	+	+	+	+	+	+	+	+	+	+	+	+	100	Iron-enterobactin transporter permease	WP_004147521
		fes	+	+	+	+	+	+	+	+	+	+	+	+	+	+	+	+	+	+	+	+	+	100	Enterobactin/ferric enterobactin esterase	WP_012737618
	Salmochelin	IroB	-	-	-	-	-	-	-	-	-	-	-	-	-	-	-	-	-	-	-	-	-	0	Glucosyltransferase IroB	WP_015874980
		iroC	-	-	-	-	-	-	-	-	-	-	-	-	-	-	-	-	-	-	-	-	-	0	ABC transporter	WP_050767835
		iroD	-	-	-	-	-	-	-	-	-	-	-	-	-	-	-	-	-	-	-	-	-	0	Siderophore esterase IroD	WP_015874982
		iroE	+	+	+	+	+	+	+	+	+	+	+	+	+	+	+	+	+	+	+	+	+	100	Siderophore esterase IroE	WP_004190148
		iroN	+	+	+	+	+	+	+	+	+	+	+	+	+	+	+	+	+	+	+	+	+	100	Salmochelin receptor IroN	WP_015874979
	Yersiniabactin	fyuA	+	+	+	+	+	+	+	+	+	+	+	+	-	+	+	-	+	+	-	+	+	18	Yersiniabactin receptor FyuA	WP_015874968
		irp1	+	+	+	+	+	+	+	+	+	+	+	+	-	+	+	-	+	+	-	+	+	18	Yersiniabactin polyketide synthase HMWP1	WP_015874964
		irp2	+	+	+	+	+	+	+	+	+	+	+	+	-	+	+	-	+	+	-	+	+	18	Yersiniabactin non-ribosomal peptide synthetase HMWP2	WP_015874963
		ybtA	+	+	+	+	+	+	+	+	+	+	+	+	-	+	+	-	+	+	-	+	+	18	Yersiniabactin transcriptional regulator YbtA	WP_000140406
		ybtE	+	+	+	+	+	+	+	+	+	+	+	+	-	+	+	-	+	+	-	+	+	18	Yersiniabactin biosynthesis salycil-AMP ligase YbtE	WP_015874967
		ybtP	+	+	+	+	+	+	+	+	+	+	+	+	-	+	+	-	+	+	-	+	+	18	Yersiniabactin ABC transporter ATP-binding/permease protein YbtP	WP_001327262
		ybtQ	+	+	+	+	+	+	+	+	+	+	+	+	-	+	+	-	+	+	-	+	+	18	Yersiniabactin ABC transporter ATP-binding/permease protein YbtQ	WP_002212761
		ybtS	+	+	+	+	+	+	+	+	+	+	+	+	-	+	+	-	+	+	-	+	+	18	Yersiniabactin biosynthesis salicylate synthase YbtS	WP_015874960
		ybtT	+	+	+	+	+	+	+	+	+	+	+	+	-	+	+	-	+	+	-	+	+	18	Type II thioesterase YbtT	WP_015874966
		ybtU	+	+	+	+	+	+	+	+	+	+	+	+	-	+	+	-	+	+	-	+	+	18	Yersiniabactin biosynthesis oxidoreductase YbtU	WP_032447695
		ybtX	+	+	+	+	+	+	+	+	+	+	+	+	-	+	+	-	+	+	-	+	+	18	Yersiniabactin-associated zinc MFS transporter YbtX	WP_032447693
	Ferrous iron transport (Shigella)	sitB	-	-	-	-	-	-	-	-	-	-	-	-	-	-	-	-	+	-	-	-	-	4.76	Iron/manganese ABC transporter ATP-binding protein SitB	WP_000983723
		sitC	-	-	-	-	-	-	-	-	-	-	-	-	-	-	-	-	+	-	-	-	-	4.76	Iron/manganese ABC transporter ATP-binding protein SitB	WP_001101728
	Iron/manganese transport (Escherichia)	sitA	+	+	-	-	-	-	-	-	-	-	-	-	-	-	-	-	+	-	-	-	-	14.29	Iron/manganese ABC transporter substrate-binding protein SitA	WP_000555627
		sitD	+	+	-	-	-	-	-	-	-	-	-	-	-	-	-	-	+	-	-	-	-	14.29	Iron/manganese ABC transporter permease subunit SitD	WP_000968127
Nutritional factor	Allantoin utilization	allA	+	+	-	-	-	-	-	-	-	-	-	-	-	-	-	-	-	-	-	-	-	0	Ureidoglycolate hydrolase	WP_012737528
		allB	-	-	-	-	-	-	-	-	-	-	-	-	-	-	-	-	-	-	-	-	-	0	Allantoinase	WP_012737535
		allC	-	-	-	-	-	-	-	-	-	-	-	-	-	-	-	-	-	-	-	-	-	0	Allantoate amidohydrolase	WP_012737539
		allD	-	-	-	-	-	-	-	-	-	-	-	-	-	-	-	-	-	-	-	-	-	0	Ureidoglycolate dehydrogenase	WP_012737540
		allR	-	-	-	-	-	-	-	-	-	-	-	-	-	-	-	-	-	-	-	-	-	0	DNA-binding transcriptional repressor AllR	WP_012737529
		allS	-	-	-	-	-	-	-	-	-	-	-	-	-	-	-	-	-	-	-	-	-	0	DNA-binding transcriptional activator AllS	WP_012737527
Regulation	RcsAB	rcsA	+	+	+	+	+	+	+	+	+	+	+	+	+	+	+	+	+	+	+	-	+	95.24	Transcriptional activator for ctr capsule biosynthesis	WP_002911561
		rcsB	+	+	+	+	+	+	+	+	+	+	+	+	+	+	+	+	+	+	+	+	+	100	Transcriptional regulator RcsB	WP_002913007
	RmpA	rmpA	-	-	-	-	-	-	-	+	-	-	-	-	-	-	-	-	-	-	-	-	-	4.76	Regulator of mucoid phenotype RmpA	WP_015874986
Secretion system	T6SS-I	-	+	+	+	+	+	+	+	+	+	+	+	+	+	+	-	-	-	-	-	-	-	66.67	-	-
		-	+	+	+	+	+	+	+	+	+	+	+	+	+	+	+	-	-	-	+	-	-	90.48	-	-
		-	+	+	-	-	+	+	+	+	+	+	+	+	+	+	-	-	-	-	-	-	-	57.14	-	-
		clpV/tssH	+	+	+	+	+	+	+	+	+	+	+	+	+	+	+	+	+	+	+	+	+	100	Type VI secretion system ATPase TssH	WP_015874721
		dotU/tssL	+	+	+	+	+	+	+	+	+	+	+	+	+	+	+	+	+	+	+	-	+	95.24	Type VI secretion system protein, DotU/TssL family	WP_004176431
		hcp/tssD	+	+	+	+	+	+	+	+	+	+	+	+	+	+	+	+	+	+	+	+	+	100	Type VI secretion system protein, Hcp family	WP_002902160
		icmF/tssM	+	+	+	+	+	+	+	+	+	+	+	+	+	+	+	+	+	+	+	-	+	95.24	Type VI secretion protein TssM	WP_049127998
		impA/tssA	+	+	+	+	+	+	+	+	+	+	+	+	+	+	+	+	+	+	+	-	+	95.24	Type VI secretion system protein TssA	WP_015874732
		ompA	+	+	+	+	+	+	+	+	+	+	+	+	+	+	+	+	+	+	+	-	+	95.24	OmpA family protein	WP_014907726
		sciN/tssJ	+	+	+	+	+	+	+	+	+	+	+	+	+	+	+	+	+	+	+	-	+	95.24	Type VI secretion system lipoprotein TssJ	WP_004176417
		tle1	-	-	+	+	-	+	+	+	+	+	+	+	-	-	-	-	-	-	-	-	-	42.86	Type VI secretion system effector	WP_004224376
		tli1	+	+	-	-	+	+	+	+	+	+	+	+	+	+	-	-	-	-	-	-	-	57.14	Type VI secretion system immunity protein	YP_005226606
		tssF	+	+	+	+	+	+	+	+	+	+	+	+	+	+	+	+	+	+	+	-	+	95.24	Type VI secretion system baseplate subunit TssF	WP_004190505
		tssG	+	+	+	+	+	+	+	+	+	+	+	+	+	+	+	+	+	+	+	-	+	95.24	Type VI secretion system baseplate subunit TssG	WP_004190503
		vasE/tssK	+	+	+	+	+	+	+	+	+	+	+	+	+	+	+	+	+	+	+	-	+	95.24	Type VI secretion system baseplate subunit TssK	WP_004224345
		vgrG/tssI	+	+	+	+	+	+	+	+	+	+	+	+	+	+	+	+	-	+	+	-	+	90.48	Type VI secretion system tip protein VgrG	WP_041168969
		vipA/tssB	+	+	+	+	+	+	+	+	+	+	+	+	+	+	+	+	+	+	+	-	+	95.24	Type VI secretion system contractile sheath small subunit VipA	WP_004176434
		vipB/tssC	+	+	+	+	+	+	+	+	+	+	+	+	+	+	+	+	+	+	+	-	+	95.24	Type VI secretion system contractile sheath large subunit VipB	WP_014907727
	T6SS-II	clpV	+	+	+	+	+	+	+	+	+	+	+	+	+	+	+	+	+	+	+	+	+	100	Protein disaggregation chaperone	YP_005228284
		dotU	-	-	-	-	-	-	-	-	-	-	-	-	+	+	-	-	+	+	-	-	-	19.05	Membrane protein	YP_005227576
		icmF	-	-	-	-	-	-	-	-	-	-	-	-	+	+	-	-	+	+	-	-	-	19.05	Type VI secretion protein VasK	YP_005227550
		impF	-	-	-	-	-	-	-	-	-	-	-	-	+	+	-	-	+	+	-	-	-	19.05	Type VI secretion system lysozyme-like protein	YP_005227546
		impH	+	+	-	-	-	-	-	-	-	-	-	-	+	+	+	-	+	+	+	-	-	38.095	Type VI secretion system baseplate subunit TssG	YP_005227548
		impJ	+	+	-	-	-	-	-	-	-	-	-	-	+	+	+	-	+	+	+	-	-	38.095	Type VI secretion system baseplate subunit TssK	WP_004142901
		ompA	-	-	-	-	-	-	-	-	-	-	-	-	+	+	-	-	+	+	-	-	-	19.05	OmpA/MotB domain-containing protein	YP_005226601
		sciN	+	+	-	-	-	-	-	-	-	-	-	-	+	+	+	-	+	+	+	-	-	38.095	Type VI secretion system lipoprotein TssJ	YP_005227547
		vasA/impG	+	+	-	-	-	-	-	-	-	-	-	-	+	+	+	+	-	-	+	+	-	38.095	Type VI secretion system baseplate subunit TssF	WP_015958911
		vgrG	-	-	-	-	-	-	-	-	-	-	-	-	+	+	-	-	+	+	-	-	-	19.05	Type VI secretion system tip protein VgrG	YP_005227573
	T6SS-III	-	-	-	-	-	-	-	-	-	-	-	-	-	-	-	-	-	-	-	-	-	-	0	-	-
		-	-	-	-	-	-	-	-	-	-	-	-	-	-	-	-	-	-	-	-	-	-	0	-	-
		-	-	-	+	+	+	+	+	+	+	+	+	-	+	+	-	+	-	-	-	+	-	61.9	-	-
		-	-	-	-	-	+	+	+	+	+	+	+	-	+	+	-	-	-	-	-	-	-	42.86	-	-
		-	-	-	+	+	+	+	+	+	+	+	+	-	+	+	-	+	-	-	-	+	-	13	-	-
		-	+	+	+	+	+	+	+	+	+	+	+	+	+	+	+	+	+	+	+	+	+	100	-	-
		-	+	+	+	+	+	+	+	+	+	+	+	+	+	+	+	+	+	+	+	+	+	100	-	-
		dotU	+	+	+	+	+	+	+	+	+	+	+	+	+	+	+	+	+	+	+	+	+	100	Type VI secretion system protein TssL, short form	WP_004899022
		icmF	+	+	+	+	+	+	+	+	+	+	+	+	+	+	+	+	+	+	+	+	+	100	Type VI secretion protein VasK	WP_171773966
		impA	+	+	+	+	+	+	+	+	+	+	+	+	+	+	+	+	+	+	+	+	+	100	Type VI secretion system ImpA family N-terminal domain-containing protein	WP_004898990
		impF	+	+	+	+	+	+	+	+	+	+	+	+	+	+	+	+	+	+	+	+	+	100	Type VI secretion system baseplate subunit TssE	WP_004175538
		impG	+	+	+	+	+	+	+	+	+	+	+	+	+	+	+	+	+	+	+	+	+	100	Type VI secretion system baseplate subunit TssF	YP_005227549
		impH	+	+	+	+	+	+	+	+	+	+	+	+	+	+	+	+	+	+	+	+	+	100	Type VI secretion system baseplate subunit TssG	WP_015958912
		impJ	+	+	+	+	+	+	+	+	+	+	+	+	+	+	+	+	+	+	+	+	+	100	Type VI secretion system baseplate subunit TssK	YP_005227577
		lysM	-	-	-	-	-	-	-	-	-	-	-	-	-	-	-	-	-	-	-	-	-	0	LysM peptidoglycan-binding domain-containing protein	WP_012541325
		ompA	+	+	+	+	+	+	+	+	+	+	+	+	+	+	+	+	+	+	+	+	+	100	OmpA family protein	YP_005227575
		sciN	+	+	+	+	+	+	+	+	+	+	+	+	+	+	+	+	+	+	+	+	+	100	Type VI secretion system lipoprotein TssJ	WP_004175532
		vgrG	+	+	+	+	-	-	-	-	-	-	-	+	+	+	+	+	+	+	+	+	+	66.67	Type VI secretion system tip protein VgrG	WP_014839083
	SCI-I T6SS (Escherichia)	-	+	+	-	-	-	-	-	-	-	-	-	-	-	-	+	-	-	-	+	-	-	19.05	-	-
Serum resistance	LPS rfb locus	-	+	+	+	+	+	+	+	+	+	+	+	+	+	+	+	+	+	+	+	+	+	100	UDP-galactopyranose mutase	WP_004852435
Toxin	Colibactin	clbA	-	-	-	-	-	-	-	-	-	-	-	-	-	-	-	-	-	-	-	-	-	0	Colibactin biosynthesis phosphopantetheinyl transferase ClbA	WP_001217110
		clbB	-	-	-	-	-	-	-	-	-	-	-	-	-	-	-	-	-	-	-	-	-	0	Colibactin hybrid non-ribosomal peptide synthetase/type I polyketide synthase ClbB	WP_041168941
		clbC	-	-	-	-	-	-	-	-	-	-	-	-	-	-	-	-	-	-	-	-	-	0	Colibactin polyketide synthase ClbC	WP_041169023
		clbD	-	-	-	-	-	-	-	-	-	-	-	-	-	-	-	-	-	-	-	-	-	0	Colibactin biosynthesis dehydrogenase ClbD	WP_000982270
		clbE	-	-	-	-	-	-	-	-	-	-	-	-	-	-	-	-	-	-	-	-	-	0	Colibactin biosynthesis aminomalonyl-acyl carrier protein ClbE	WP_001297917
		clbF	-	-	-	-	-	-	-	-	-	-	-	-	-	-	-	-	-	-	-	-	-	0	Colibactin biosynthesis dehydrogenase ClbF	WP_000337350
		clbG	-	-	-	-	-	-	-	-	-	-	-	-	-	-	-	-	-	-	-	-	-	0	Colibactin biosynthesis acyltransferase ClbG	WP_000159201
		clbH	-	-	-	-	-	-	-	-	-	-	-	-	-	-	-	-	-	-	-	-	-	0	Colibactin non-ribosomal peptide synthetase ClbH	WP_014907257
		clbI	-	-	-	-	-	-	-	-	-	-	-	-	-	-	-	-	-	-	-	-	-	0	Colibactin polyketide synthase ClbI	WP_000829570
		clbJ	-	-	-	-	-	-	-	-	-	-	-	-	-	-	-	-	-	-	-	-	-	0	Colibactin non-ribosomal peptide synthetase ClbJ	WP_077265119
		clbK	-	-	-	-	-	-	-	-	-	-	-	-	-	-	-	-	-	-	-	-	-	0	Colibactin hybrid non-ribosomal peptide synthetase/type I polyketide synthase ClbK	WP_014907259
		clbL	-	-	-	-	-	-	-	-	-	-	-	-	-	-	-	-	-	-	-	-	-	0	Colibactin biosynthesis amidase ClbL	WP_001297937
		clbM	-	-	-	-	-	-	-	-	-	-	-	-	-	-	-	-	-	-	-	-	-	0	Precolibactin export MATE transporter ClbM	WP_014907260
		clbN	-	-	-	-	-	-	-	-	-	-	-	-	-	-	-	-	-	-	-	-	-	0	Colibactin non-ribosomal peptide synthetase ClbN	WP_001327259
		clbO	-	-	-	-	-	-	-	-	-	-	-	-	-	-	-	-	-	-	-	-	-	0	Colibactin polyketide synthase ClbO	WP_001029878
		clbP	-	-	-	-	-	-	-	-	-	-	-	-	-	-	-	-	-	-	-	-	-	0	Precolibactin peptidase ClbP	WP_002430641
		clbQ	-	-	-	-	-	-	-	-	-	-	-	-	-	-	-	-	-	-	-	-	-	0	Colibactin biosynthesis thioesterase ClbQ	WP_000065646
		clbS	-	-	-	-	-	-	-	-	-	-	-	-	-	-	-	-	-	-	-	-	-	0	Colibactin self-protection protein ClbS	WP_004175305
Fimbrial adherence determinants	Stb (Salmonella)	stbA	-	-	+	+	-	-	-	-	-	-	-	-	-	-	-	-	-	-	-	-	-	9.52	Fimbrial protein	NP_459335
		stbB	-	-	+	+	-	-	-	-	-	-	-	-	-	-	-	-	-	-	-	-	-	9.52	Fimbrial chaperone protein StbB	NP_459334
		stbC	-	-	+	+	-	-	-	-	-	-	-	-	-	-	-	-	-	-	-	-	-	9.52	Fimbrial assembly protein	NP_459333
		stbD	-	-	+	+	-	-	-	-	-	-	-	-	-	-	-	-	-	-	-	-	-	9.52	Fimbrial protein	NP_459332
		stbE	-	-	+	+	-	-	-	-	-	-	-	-	-	-	-	-	-	-	-	-	-	9.52	Fimbrial assembly protein	NP_459331
	Ste (Salmonella)	steB	-	-	-	-	-	-	-	-	-	-	-	-	+	+	-	-	-	-	-	-	-	9.52	Type III secretion system effector SteB	NP_448047
	Stf (Salmonella)	stfD	-	-	-	-	-	-	-	-	-	-	-	-	+	+	-	-	-	-	-	-	-	9.52	Fimbrial protein	NP_459202
	Sti (Salmonella)	stiB	-	-	-	-	-	-	-	-	-	-	-	+	-	-	-	-	-	-	-	-	-	4.76	Long polar fimbrial chaperone LpfB	NP_459181
Acid resistance	Urease (Helicobacter)	ureB	-	-	-	-	-	-	-	-	-	-	-	+	-	-	-	-	-	-	-	-	-	4.76	Urease beta subunit UreB, urea amidohydrolase	WP_011115254
		ureG	-	-	-	-	-	-	-	-	-	-	-	+	-	-	-	-	-	-	-	-	-	4.76	Urease accessory protein (ureG)	WP_011115254
Autotransporter	Cah	cah	+	+	-	-	-	-	-	-	-	-	-	-	-	-	-	-	-	-	-	-	-	9.52	Ag43/Cah family autotransporter adhesin	WP_000820574
Stress adaptation	Manganese transport system (Neisseria)	mntB	+	+	-	-	-	-	-	-	-	-	-	-	-	-	-	-	+	-	-	-	-	14.29	Manganese transport system membrane protein MntB	WP_002214325
Others	O-antigen (Yersinia)	-	-	-	-	-	-	-	-	-	-	-	-	-	-	-	-	-	-	-	-	-	+	4.76	-	-
[49] Liu, B.; Zheng, D.D.; Jin, Q.; Chen, L.H.; Yang, J. VFDB 2019: A comparative pathogenomic platform with an interactive web interface. Nucleic Acids Res. 2019, 47, D687–D692. doi: 10.1093/nar/gky1080.

## Sheet: Table S5_Prophage regions
Table S5: Prophage regions identified in 21 Klebsiella pneumoniae clinical isolates from Armenia using PHASTEST tool (https://phastest.ca, accessed on 20 September 2024).
	Intact phage region
	Questionable phage region
	Not identified
NN	Prophage (Intact)	Prevalence, (N=)	ST and ID of isolate
			ST15		ST25	ST29		ST39		ST107	ST219	ST307			ST395							ST449	ST873	ST1480	ST5275
			KpA699		KpA828	KpA250	KpA314	KpA13	KpA230	KpA704	KpA511	KpA204		KpA500	KpA44	KpA278	KpA285	KpA481	KpA542	KpA769	KpA7001	KpA324	KpA7002	KpA857	KpA6101
1	Klebsi_phiKO2 (NC_005857)	38.1% (8)	6 *	4
2	Edward_GF_2 (NC_026611)	33.3% (7)
3	Escher_HK639 (NC_016158)	33.3% (7)
4	Klebsi_3LV2017 (NC_047817)	33.3% (7)
5	Klebsi_ST147_VIM1phi7.1 (NC_049451)	33.3% (7)
6	Klebsi_ST512_KPC3phi13.2 (NC_049452)	33.3% (7)
7	Salmon_SEN34 (NC_028699)	28.6% (6)
8	Salmon_118970_sal3 (NC_031940)	28.6% (6)
9	Escher_RCS47 (NC_042128)	23.8% (5)				2		4												8
10	Entero_mEp237 (NC_019704)	14.3% (3)
11	Erwini_vB_EhrS_59 (NC_048198)	14.3% (3)
12	Klebsi_4LV2017 (NC_047818)	14.3% (3)
13	Klebsi_ST15_OXA48phi14.1 (NC_049454)	14.3% (3)	1
14	Klebsi_ST16_OXA48phi5.4 (NC_049450)	14.3% (3)
15	Entero_P2 (NC_001895)	9.5% (2)
16	Escher_500465_1 (NC_049342)	9.5% (2)
17	Staphy_SPbeta_like (NC_029119)	9.5% (2)										8
18	Entero_HK022 (NC_002166)	4.8% (1)
19	Microc_MaMV_DC_NC_029002)	4.8% (1)						4
20	Pseudo_phiPSA1 (NC_024365)	4.8% (1)
21	Salmon_Fels_1 (NC_010391)	4.8% (1)
22	Salmon_SJ46 (NC_031129)	4.8% (1)									1
23	Salmon_SPN3UB (NC_019545)	4.8% (1)
24	Salmon_ST64B (NC_004313)	4.8% (1)
	Number of prophages in isolate		5		2	3	3	3	1	4	5	4		3	6	6	6	6	6	5	6	2	5	4	2
* Number of AMR genes located on phage region.
Abbreviation: ST, sequence type.

## Sheet: Table S6_Metadata of isolates
Table S6: Metadata of Klebsiella pneumoniae isolates.
NN	Biosample/Isolate	Clade	MLST *	Collection date	Country	Specimen	Host	Accession no.	Run accession	Experiment accession	Sample accession	Secondary sample accession	Study accession	Alternative sample name
1	KpA699	A	15	11/2022	Armenia	Urine	Human	JBITOR000000000	─	─	SAMN42905947	─	PRJNA1141898	Klebsiella pneumoniae KpA699
2	SAMN12342858	A	15	2014-01-01	Australia	Missing	Human	─	SRR9734740	SRX6491635	SAMN12342858	SRS5140235	PRJNA529744	AUSMDU00003555
3	SAMEA3281616	A	15	2004	Malawi	Blood	Human	─	ERR971986	ERX1048963	SAMEA3281616	ERS669145	PRJEB8265	D25466-sc-2212530
4	SAMEA2273885	A	15	2009-01-01	United Kingdom	Blood	Human	─	ERR486518	ERX452350	SAMEA2273885	ERS381280	PRJEB5065	MDR1240-sc-1792511
5	SAMN26422417	A	15	2018-11-28	Turkey	Bloodstream	Human	─	SRR18217286	SRX14363613	SAMN26422417	SRS12176937	PRJNA789336	TR-132
6	SAMN24297409	A	15	2014-05-19	United Kingdom	Whole organism	Human	─	SRR17308788	SRX13486159	SAMN24297409	SRS11382224	PRJNA788733	20877
7	SAMN19016111	A	15	2018-01-01	China	Respiratory	Human	─	SRR14450214	SRX10800878	SAMN19016111	SRS8887546	PRJNA658369	ARLG-6910
8	SAMN20834162	A	15	2018-02-08	China	Burn	Human	─	SRR15523574	SRX11822333	SAMN20834162	SRS9836763	PRJNA754804	WHC12
9	SAMN05412810	A	15	2014-09-23	Germany	Tracheal secretion	Human	NZ_CP018458.1	─	─	SAMN05412810	─	PRJNA329409	Kp_Goe_39795
10	SAMEA12940717	A	15	2019-03-06	Spain	Human	Human	─	ERR8604490	ERX8237070	SAMEA12940717	ERS10539514	PRJEB50822	K0003
11	SAMEA2273724	A	15	2007-01-01	United Kingdom	Blood	Human	─	ERR474532	ERX440363	SAMEA2273724	ERS381119	PRJEB5065	MDR1165-sc-1792349
12	SAMEA3727572	A	15	2014-01-01	Ireland	Blood	Human	─	ERR1514964	ERX1585984	SAMEA3727572	ERS1034721	PRJEB10018	EuSCAPE_IE022
13	SAMN24020665	A	15	2015-06-26	United Kingdom	Whole organism	Human	─	SRR17303723	SRX13480879	SAMN24020665	SRS11377121	PRJNA788733	133182
14	SAMN29188354	A	15	2008-05-02	Bangladesh	Missing	Human	─	SRR19743758	SRX15789852	SAMN29188354	SRS13482659	PRJNA845975	CHRF_KPN_0377
15	SAMN29204925	A	15	2008-06-09	Bangladesh	Missing	Human	─	SRR19750719	SRX15796576	SAMN29204925	SRS13488956	PRJNA845975	CHRF_KPN_0424
16	SAMN29478257	A	15	2008-05-09	Bangladesh	Missing	Human	─	SRR19952192	SRX15994658	SAMN29478257	SRS13680919	PRJNA845975	CHRF_KPN_0369
17	SAMEA3729822	A	15	2013-01-01	Turkey	Lower respiratory tract secrection	Human	─	ERR1541469	ERX1612234	SAMEA3729822	ERS1036971	PRJEB10018	EuSCAPE_TR228
18	SAMEA3729830	A	15	2013-01-01	Turkey	Blood	Human	─	ERR1541473	ERX1612238	SAMEA3729830	ERS1036979	PRJEB10018	EuSCAPE_TR232
19	SAMEA3729838	A	15	2013-01-01	Turkey	Urine	Human	─	ERR1541477	ERX1612242	SAMEA3729838	ERS1036987	PRJEB10018	EuSCAPE_TR236
20	SAMEA3729841	A	15	2013-01-01	Turkey	Urine	Human	─	ERR1541480	ERX1612245	SAMEA3729841	ERS1036990	PRJEB10018	EuSCAPE_TR240
21	SAMN11793565	A	15	2016-12-19	UK London	Throat	Human	─	─	─	SAMN11793565	─	PRJNA483246	KpvST15_NDM
22	KpA828	A	25	11/2022	Armenia	Urine	Human	CP168934	─	─	SAMN42905952	─	PRJNA1141898	Klebsiella pneumoniae KpA828
23	SAMEA110371404	A	25	2009	Portugal	─	Human	─	ERR10030839	ERX9571503	SAMEA110371404	ERS12469601	PRJEB38289	2919
24	SAMEA111503650	A	25	2020-10-19	Bulgaria	Swab (cavity)	Human	─	ERR10436378	ERX9962823	SAMEA111503650	ERS13616012	PRJEB56918	DTU_2020_1001836_1_SI_BGR_SOF_024
25	SAMEA3720994	A	25	2014-01-01	Romania	Other (nasal)	Human	─	ERR1415623	ERX1486407	SAMEA3720994	ERS1028143	PRJEB10018	EuSCAPE_RO085
26	SAMEA3729882	A	25	2014-01-01	Turkey	Urine	Human	─	ERR1541521	ERX1612286	SAMEA3729882	ERS1037031	PRJEB10018	EuSCAPE_TR286
27	SAMEA110371399	A	25	2008	Portugal	─	Human	─	ERR10030834	ERX9571497	SAMEA110371399	ERS12469596	PRJEB38289	KpV26
28	SAMN06438497	A	25	2014-06-28	USA	Respiratory	Human	─	SRR5386651	SRX2681674	SAMN06438497	SRS2078982	PRJNA376414	KPN1523
29	SAMEA110371398	A	25	2008	Portugal	─	Human	─	ERR10030833	ERX9571496	SAMEA110371398	ERS12469595	PRJEB38289	KpV20
30	SAMEA110371405	A	25	2009	Portugal	─	Human	─	ERR10030840	ERX9571504	SAMEA110371405	ERS12469602	PRJEB38289	2920
31	SAMD00501900	A	25	2020-02-17	Japan	Sputum	Human	─	DRR390404	DRX376264	SAMD00501900	DRS301477	PRJDB10842	JBEAAAB-19-0001
32	SAMN34998200	A	25	2018	USA	Urine	Human	─	SRR24465944	SRX20252986	SAMN34998200	SRS17584983	PRJNA288601	1921675
33	SAMD00500639	A	25	2019-07-10	Japan	Urine	Human	─	DRR389143	DRX375003	SAMD00500639	DRS300248	PRJDB10842	JBCIAAB-19-0055
34	SAMN07421066	A	25	2013-10-21	Cambodia	Clinical or carriage sample	Human	─	SRR5877493	SRX3044959	SAMN07421066	SRS2392582	PRJNA395864	MMMOSAM:f30b8c30-c0b1-4765-a536-ba561e969839
35	SAMN34589442	A	25	2019	USA	Urine	Human	─	SRR24437809	SRX20225232	SAMN34589442	SRS17545891	PRJNA288601	2005475
36	KpA250	A	29	11/2022	Armenia	Endotracheal tube	Human	CP168938	─	─	SAMN42905937	─	PRJNA1141898	Klebsiella pneumoniae KpA250
37	KpA314	A	29	11/2022	Armenia	Endotracheal tube	Human	JBITOX000000000	─	─	SAMN42905940	─	PRJNA1141898	Klebsiella pneumoniae KpA314
38	SAMEA8515240	A	29	2016-05-01	Pakistan	Rectal swab	Human	─	ERR5685383	ERX5400846	SAMEA8515240	ERS6200038	PRJEB39293	PP-BR5994-2
39	SAMEA8515222	A	29	2016-05-01	Pakistan	Rectal swab	Human	─	ERR5685375	ERX5400838	SAMEA8515222	ERS6200020	PRJEB39293	PP-BR349-3
40	SAMEA5232546	A	29	2017	India	Blood	Human	─	ERR3162570	ERX3190654	SAMEA5232546	ERS3039973	PRJEB30913	BA20045
41	SAMEA8515267	A	29	2016-05-01	Pakistan	Rectal swab	Human	─	ERR5685330	ERX5400793	SAMEA8515267	ERS6200065	PRJEB39293	PP-BR7669-2
42	SAMEA8515260	A	29	2016-05-01	Pakistan	Rectal swab	Human	─	ERR5685398	ERX5400861	SAMEA8515260	ERS6200058	PRJEB39293	PP-BR7351-2
43	SAMEA9800472	A	29	─	India	─	─	─	ERR10471656	ERX9992001	SAMEA9800472	ERS7479125	PRJEB29740	0005a93e-04fd-11ec-9a79-fa163eac3af7
44	SAMEA8218363	A	29	2020-01-01	Germany	Hospital	Human	─	ERR5442472	ERX5227152	SAMEA8218363	ERS5904946	PRJEB43550	S.219.20.Kp
45	SAMN19016740	A	29	2018-01-01	USA	Wound	Human	─	SRR14450272	SRX10800820	SAMN19016740	SRS8887489	PRJNA658369	ARLG-8068
46	SAMEA12790408	A	29	2021-01-01	Germany	Hospital	Human	─	ERR8288649	ERX7856041	SAMEA12790408	ERS10395751	PRJEB50554	S.5.21.Kp
47	SAMD00497775	A	29	2019-10-28	Japan	Sputum	Human	─	DRR386279	DRX372139	SAMD00497775	DRS297541	PRJDB10842	JBAGAAD-19-0075
48	SAMN31157659	A	29	2019-03-11	Russia	Blood	Human	─	SRR21812734	SRX17802193	SAMN31157659	SRS15326802	PRJNA561493	SCCH73:Kpn96857
49	SAMD00499661	A	29	2020-04-14	Japan	Urine - Catheter	Human	─	DRR388165	DRX374025	SAMD00499661	DRS299304	PRJDB10842	JBCCABB-19-0085
50	SAMEA2073314	A	29	2012-01-01	Nepal	ET tip	Human	─	ERR349820	ERX322656	SAMEA2073314	ERS249083	PRJEB1800	441-sc-2013-05-22T14:18:09Z-1635046
51	SAMN24292873	A	29	2020-01-20	India	Blood	Human	─	SRR17303547	SRX13480718	SAMN24292873	SRS11376961	PRJNA790720	AGA0025
52	KpA13	B	39	11/2023	Armenia	Throat	Human	JBITPA000000000	─	─	SAMN42905935	─	PRJNA1141898	Klebsiella pneumoniae KpA13
53	KpA230	B	39	4/2024	Armenia	Throat	Human	JBITOZ000000000	─	─	SAMN42905936	─	PRJNA1141898	Klebsiella pneumoniae KpA230
54	SAMEA10147342	B	39	─	Uganda/Malawi	─	─	─	ERR10358471	ERX9890587	SAMEA10147342	ERS7803843	PRJEB37378	17e6f85a-1a24-11ec-b1c8-fa163eac3af7
55	SAMEA7472437	B	39	2015	Nigeria	Blood	Human	─	ERR4920511	ERX4785420	SAMEA7472437	ERS5230132	PRJEB33565	NN-BB1542r1-I1
56	SAMN22968163	B	39	2019-09-23	United Kingdom	Faeces or rectal swab	Human	─	SRR16847979	SRX13041063	SAMN22968163	SRS10978397	PRJNA778615	VI239
57	SAMN23768759	B	39	2020	Ethiopia	Blood	Human	─	SRR17179108	SRX13362732	SAMN23768759	SRS11267607	PRJNA787062	103
58	SAMN23768769	B	39	2020	Ethiopia	Blood	Human	─	SRR17179200	SRX13362640	SAMN23768769	SRS11267514	PRJNA787062	121
59	SAMN23768770	B	39	2020	Ethiopia	Blood	Human	─	SRR17179198	SRX13362642	SAMN23768770	SRS11267516	PRJNA787062	123
60	SAMN23768755	B	39	2020	Ethiopia	Blood	Human	─	SRR17179117	SRX13362723	SAMN23768755	SRS11267597	PRJNA787062	89
61	SAMEA114126263	B	39	2022-09-04	Saudi Arabia	Clinical sample	─	─	ERR11752341	ERX11151509	SAMEA114126263	ERS16106988	PRJEB36683	ena-SAMPLE-TAB-20-07-2023-12:24:27:782-7825
62	KpA704	A	107	11/2022	Armenia	Urine	Human	JBITOP000000000	─	─	SAMN42905950	─	PRJNA1141898	Klebsiella pneumoniae KpA704
63	SAMEA2055006	A	107	2012	United Kingdom	─	Human	─	ERR314536	ERX287684	SAMEA2055006	ERS218011	PRJEB1271	AKPRH125916-sc-2013-02-28T11:33:30Z-1570851
64	SAMEA113605431	A	107	2018	Norway	Blood	Human	─	ERR11578199	ERX10981859	SAMEA113605431	ERS15599808	PRJEB48268	NK_H12_079
65	SAMN13042017	A	107	42240	Oman	Screening	Human	─	SRR10294926	SRX7007842	SAMN13042017	SRS5528983	PRJNA544438	OM1344
66	SAMN35768966	A	107	2005	Japan	Missing	Missing	─	SRR24951903	SRX20709957	SAMN35768966	SRS18002714	PRJNA984451	Klebsiella pneumoniae TUM2578
67	SAMN35769006	A	107	2009	Japan	Missing	Missing	─	SRR24951837	SRX20710022	SAMN35769006	SRS18002778	PRJNA984451	Klebsiella pneumoniae TUM5318
68	KpA511	A	219	11/2022	Armenia	Urine	Human	JBITOU000000000	─	─	SAMN42905944	─	PRJNA1141898	Klebsiella pneumoniae KpA511
69	SAMEA7190549	A	219	─	Germany	Blood	Human	─	ERR4463510	ERX4403881	SAMEA7190549	ERS4950782	PRJEB39867	RBF-18-0323-1
70	SAMEA9800594	A	219	─	India	─	─	─	ERR10471796	ERX9992141	SAMEA9800594	ERS7479246	PRJEB29740	010cd21c-04fd-11ec-9a79-fa163eac3af7
71	SAMEA5855661	A	219	─	Colombia	Secretion	Human	─	ERR4795476	ERX4665246	SAMEA5855661	ERS3644182	PRJEB29742	G18000707
72	SAMN13042011	A	219	2015-08-11	Oman	Screening	Human	─	SRR10294932	SRX7007836	SAMN13042011	SRS5528977	PRJNA544438	OM1271
73	SAMEA5758638	A	219	─	Philippines	Blood	Human	─	ERR4661743	ERX4584555	SAMEA5758638	ERS3562089	PRJEB29738	G18755602
74	SAMEA5758639	A	219	─	Philippines	Blood	Human	─	ERR4635108	ERX4559600	SAMEA5758639	ERS3562090	PRJEB29738	G18755603
75	SAMN19016344	A	219	2018-01-01	Colombia	Respiratory	Human	─	SRR14449872	SRX10800572	SAMN19016344	SRS8887239	PRJNA658369	ARLG-7227
76	SAMEA113935281	A	219	2018	Turkey	Clinical material	─	─	ERR11592851	ERX10995453	SAMEA113935281	ERS15929442	PRJEB63349	TU48018_TR_KP
77	SAMD00501146	A	219	2019-06-03	Japan	Sputum	Human	─	DRR389650	DRX375510	SAMD00501146	DRS300735	PRJDB10842	SAMD00501146
78	SAMD00500358	A	219	2019-07-16	Japan	arterial blood	Human	─	DRR388862	DRX374722	SAMD00500358	DRS299980	PRJDB10842	SAMD00500358
79	SAMD00498360	A	219	2020-02-04	Japan	Sputum	Human	─	DRR386864	DRX372724	SAMD00498360	DRS298100	PRJDB10842	SAMD00498360
80	SAMD00498433	A	219	2020-03-02	Japan	Oral cavity	Human	─	DRR386937	DRX372797	SAMD00498433	DRS298171	PRJDB10842	SAMD00498433
81	SAMD00501198	A	219	2020-04-10	Japan	Others	Human	─	DRR389702	DRX375562	SAMD00501198	DRS300787	PRJDB10842	SAMD00501198
82	SAMN10058976	A	219	2015-01-01	Turkey	Blood	Human	─	SRR7828649	SRX4679801	SAMN10058976	SRS3773549	PRJNA398288	MER-287
83	SAMN10058977	A	219	2015-01-01	Turkey	Blood	Human	─	SRR7828650	SRX4679800	SAMN10058977	SRS3773551	PRJNA398288	MER-289
84	SAMEA5855661	A	219	2015	Colombia	Secretion	Human	─	ERR4795476	ERX4665246	SAMEA5855661	ERS3644182	PRJEB29742; PRJNA514245	c90787f0-b84f-11e9-8ef8-68b599768938; G18000707
85	KpA204	B	307	4/2024	Armenia	Throat	Human	JBITPC000000000	─	─	SAMN42905933	─	PRJNA1141898	Klebsiella pneumoniae KpA204
86	KpA500	B	307	2018	Armenia	Stool	Human	JBITOV000000000	─	─	SAMN42905943	─	PRJNA1141898	Klebsiella pneumoniae KpA500
87	SAMN08133261	B	307	2016-12-01	USA	Bronchoalveolar lavage	Human	─	SRR6348596	SRX3445571	SAMN08133261	SRS2735981	PRJNA420753	NR5632
88	SAMN28174085	B	307	2019	USA	Blood	Human	─	SRR19165481	SRX15231755	SAMN28174085	SRS12965190	PRJNA836696	MB8251
89	SAMEA5232535	B	307	2017	India	Blood	Human	─	ERR3162560	ERX3190644	SAMEA5232535	ERS3039962	PRJEB30913	BA13406
90	SAMD00500836	B	307	2019	Japan	Stool	Human	─	DRR389340	DRX375200	SAMD00500836	DRS300434	PRJDB10842	SAMD00500836
91	SAMN28592072	B	307	2017	Thailand	Abdominal fluid	Human	─	SRR19370201	SRX15428630	SAMN28592072	SRS13152021	PRJNA814829	AMR-0327
92	SAMEA110187922	B	307	2019	Armenia	Throat	Human	─	ERR9882337	ERX9427512	SAMEA110187922	ERS12286726	PRJEB51925	ARM3
93	SAMN25722327	B	307	2019	Kenya	Screening swab	Human	─	SRR17931034	SRX14089527	SAMN25722327	SRS11915084	PRJNA804332	C_079; Neo248
94	SAMEA3729652	B	307	2013	Turkey	Blood	Human	─	ERR1541384	ERX1612149	SAMEA3729652	ERS1036801	PRJEB10018	EuSCAPE_TR125
95	SAMEA2054039	B	307	2012	United Kingdom	─	Human	─	ERR314442	ERX287590	SAMEA2054039	ERS217917	PRJEB1271	AKPRH128555-sc-2013-02-28T11:31:45Z-1530165
96	SAMEA110187926	B	307	2019	Armenia	Urine	Human	─	ERR9882341	ERX9427516	SAMEA110187926	ERS12286730	PRJEB51925	ARM5
97	SAMN12390732	B	307	2019	Italy	Facael sample	Human	─	SRR9854284	SRX6608722	SAMN12390732	SRS5172966	PRJNA557206	2189359
98	SAMEA4370533	B	307	2015	United Kingdom	Blood	Human	─	ERR1878490	ERX1939015	SAMEA4370533	ERS1281982	PRJEB19918	69bd7b00-5557-11e6-9a3d-3c4a9275d6c8
99	SAMN05170246	B	307	2014	USA	Urine	Human	─	SRR4017922	SRX2011704	SAMN05170246	SRS1609046	PRJNA288601	DHQP1401698
100	SAMN31157656	B	307	2017	Russia	Blood	Human	─	SRR21812750	SRX17802177	SAMN31157656	SRS15326786	PRJNA561493	SCCH70:Kpn76815
101	SAMN25512400	B	307	2019	Italy	Rectal swab	Human	─	SRR17832032	SRX13993137	SAMN25512400	SRS11832229	PRJNA802088	1203
102	SAMN28174086	B	307	2019	USA	Blood	Human	─	SRR19165478	SRX15231758	SAMN28174086	SRS12965193	PRJNA836696	MB8408
103	SAMN28174084	B	307	2019	USA	Blood	Human	─	SRR19165482	SRX15231754	SAMN28174084	SRS12965189	PRJNA836696	MB8246
104	SAMN26422213	B	307	2019	Turkey	Bloodstream	Human	─	SRR18217132	SRX14363767	SAMN26422213	SRS12177091	PRJNA789336	TR-319
105	SAMEA110195546	B	307	2019	Armenia	Urine	Human	─	ERR9890754	ERX9433692	SAMEA110195546	ERS12293221	PRJEB51925	ARM6
106	SAMN12768862	B	307	2017	Australia	Missing	Human	─	SRR10127132	SRX6855516	SAMN12768862	SRS5393697	PRJNA565795	AUSMDU00034418
107	SAMN16721972	B	307	2017	France	─	Dog	─	SRR13356567	SRX9780946	SAMN16721972	SRS7968309	PRJNA675776	49248
108	SAMN24019457	B	307	2015	United Kingdom	Whole organism	Human	─	SRR17301900	SRX13479392	SAMN24019457	SRS11375853	PRJNA788733	103222
109	SAMN21447150	B	307	─	Bangladesh	Urine	Human	─	SRR15909660	SRX12200085	SAMN21447150	SRS10176426	PRJNA762607	9-189
110	SAMN12911930	B	307	2013	Czech Republic	Companion animal	Dog	─	SRR10230838	SRX6950302	SAMN12911930	SRS5478039	PRJNA575837	BES-208
111	SAMN12774104	B	307	2011	United Kingdom	Clinical sample	Human	─	SRR10991991	SRX7653433	SAMN12774104	SRS6082891	PRJNA564424	MMMOSAM:d2df80b4-1142-4b4c-8755-68167932b70c
112	SAMEA2072925	B	307	2011	United Kingdom	Clinical sample	Human	─	SRR10991991	SRX7653433	SAMN12774104	SRS6082891	PRJNA564424	MMMOSAM:d2df80b4-1142-4b4c-8755-68167932b70c
113	SAMEA11577429	B	307	2011	United Kingdom	Clinical sample	Human	─	SRR10991991	SRX7653433	SAMN12774104	SRS6082891	PRJNA564424	MMMOSAM:d2df80b4-1142-4b4c-8755-68167932b70c
114	SAMN07255210	B	307	2012	Canada	─	Human	─	SRR5714043	SRX2934478	SAMN07255210	SRS2296804	PRJNA390933	N12-02287
115	SAMEA12921797	B	307	2018	Finland	Intestinal tract	Dog	─	ERR8516860	ERX8083342	SAMEA12921797	ERS10520943	PRJEB50707	FIAR-604
116	KpA44	B	395	1/2024	Armenia	Wound fluid	Human	JBITPB000000000	─	─	SAMN42905934	─	PRJNA1141898	Klebsiella pneumoniae KpA44
117	KpA278	B	395	6/2022	Armenia	Urine	Human	JBITOY000000000	─	─	SAMN42905938	─	PRJNA1141898	Klebsiella pneumoniae KpA278
118	KpA285	B	395	6/2022	Armenia	Urine	Human	CP168937	─	─	SAMN42905939	─	PRJNA1141898	Klebsiella pneumoniae KpA285
119	KpA481	B	395	11/2022	Armenia	Urine	Human	CP168936	─	─	SAMN42905942	─	PRJNA1141898	Klebsiella pneumoniae KpA481
120	KpA542	B	395	6/2022	Armenia	Stool	Human	JBITOT000000000	─	─	SAMN42905945	─	PRJNA1141898	Klebsiella pneumoniae KpA542
121	KpA769	B	395	6/2022	Armenia	Stool	Human	JBITOO000000000	─	─	SAMN42905951	─	PRJNA1141898	Klebsiella pneumoniae KpA769
122	KpA7001	B	395	6/2022	Armenia	Endotracheal tube	Human	JBITOQ000000000	─	─	SAMN42905948	─	PRJNA1141898	Klebsiella pneumoniae KpA7001
123	SAMN16378194	B	395	2014-10-08	Russia	Urine	Human	─	SRR12783039	SRX9252326	SAMN16378194	SRS7484673	PRJNA269675	2020 Sample 305
124	SAMEA12055300	B	395	2014-12-11	Belarus	Vaginal swab	Human	─	ERR7850195	ERX7415304	SAMEA12055300	ERS9702238	PRJEB49683	67677
125	SAMN29598435	B	395	2020	USA	Urine	Human	─	SRR20048928	SRX16087353	SAMN29598435	SRS13753476	PRJNA856883	20503-20
126	SAMN02777842	B	395	2012	USA	Urine	Human	NZ_CP009114	─	─	SAMN02777842	─	PRJNA248655	KPNDM1OH1; carbapenem-resistant blaNDM-1
127	SAMEA3538530	B	395	2014-01-01	Israel	Urine	Human	─	ERR1217156	ERX1289369	SAMEA3538530	ERS845679	PRJEB10018	EuSCAPE_IL073
128	SAMN19022494	B	395	2021-01-01	USA	Rectal swab	Human	─	SRR14433881	SRX10784957	SAMN19022494	SRS8871287	PRJNA288601	2021GO-0001
129	SAMN16378193	B	395	2014-08-13	Russia	Urine	Human	─	SRR12783040	SRX9252325	SAMN16378193	SRS7484672	PRJNA269675	2020 Sample 304
130	SAMEA12055297	B	395	2014-12-11	Belarus	Throat swab	Human	─	ERR7850200	ERX7415309	SAMEA12055297	ERS9702235	PRJEB49683	67674
131	SAMN16378171	B	395	2014-07-02	Russia	Aspirate	Human	─	SRR12783064	SRX9252301	SAMN16378171	SRS7484648	PRJNA269675	2020 Sample 282
132	SAMEA12055304	B	395	2014-12-11	Belarus	Blood	Human	─	ERR7850253	ERX7415362	SAMEA12055304	ERS9702242	PRJEB49683	67684
133	SAMEA110132225	B	395	─	Israel	Terrestrial sample	─	─	ERR9849172	ERX9395276	SAMEA110132225	ERS12231044	PRJEB53512	020-1_S1
134	SAMEA112251221	B	395	2022-10-08	Germany	Catheter	Human	─	ERR10691939	ERX10158646	SAMEA112251221	ERS14362071	PRJEB58365	S.196.22.Kp
135	SAMEA12055388	B	395	2018-03-12	Russia	Blood	Human	─	ERR7850258	ERX7415367	SAMEA12055388	ERS9702326	PRJEB49683	102982
136	SAMN10935838	B	395	2017-04-15	Russia	Wound	Human	─	SRR8581243	SRX5381967	SAMN10935838	SRS4370982	PRJNA522420	1657_kpn
137	SAMN16378167	B	395	2014-09-29	Russia	Aspirate	Human	─	SRR12783029	SRX9252336	SAMN16378167	SRS7484683	PRJNA269675	2020 Sample 278
138	SAMEA3649872	B	395	2014-01-01	Portugal	Urine	Human	─	ERR1334699	ERX1406291	SAMEA3649872	ERS957021	PRJEB10018	EuSCAPE_PT058
139	SAMEA12055307	B	395	2014-12-15	Belarus	Blood	Human	─	ERR7850306	ERX7415415	SAMEA12055307	ERS9702245	PRJEB49683	67816
140	SAMEA114228260	B	395	2022	Germany	Blood culture	Human	─	ERS16211748	─	SAMEA114228260	─	PRJEB61660	Klebsiella pneumoniae RKI Nr. 553-22; BK023873
141	SAMEA112330478	B	395	2022-01-01	Germany	Hospital	Human	─	ERS14441388	─	SAMEA112330478	─	PRJEB59013	S.210.22.Kp
142	KpA324	A	449	11/2022	Armenia	Stool	Human	JBITOW000000000	─	─	SAMN42905941	─	PRJNA1141898	Klebsiella pneumoniae KpA324
143	SAMEA5753455	A	449	2016	Madagascar	Facael sample	Human	─	ERR3416124	ERX3439652	SAMEA5753455	ERS3556913	PRJEB29143	SB5595
144	SAMD00500696	A	449	2020-02-10	Japan	Pus	Human	─	DRR389200	DRX375060	SAMD00500696	DRS300302	PRJDB10842	SAMD00500696
145	SAMEA111523697	A	449	─	Spain	─	Human	─	ERR10440875	ERX9966403	SAMEA111523697	ERS13633679	PRJEB37504	161KP-HG
146	SAMD00501279	A	449	2019-07-24	Japan	Urine	Human	─	DRR389783	DRX375643	SAMD00501279	DRS300867	PRJDB10842	SAMD00501279
147	SAMD00397303	A	449	2017-01-11	Japan	─	Human	─	DRR316596	DRX305977	SAMD00397303	DRS246696	PRJDB12116	SAMD00397303
148	SAMEA5753454	A	449	─	Madagascar	Facael sample	Human	─	ERR3416123	ERX3439651	SAMEA5753454	ERS3556912	PRJEB29143	SB5594
149	SAMEA3515194	A	449	2014	Italy	Blood	Human	─	ERR1217340	ERX1289553	SAMEA3515194	ERS822343	PRJEB10018	3754STDY6170431-sc-2368368; 18174_6#70
150	SAMEA7190673	A	449	─	Germany	Stool	Human	─	ERR4465192	ERX4404050	SAMEA7190673	ERS4950905	PRJEB39867	RPG-17-506-1
151	SAMD00500727	A	449	2019-04-18	Japan	Synovial fluid	Human	─	DRR389231	DRX375091	SAMD00500727	DRS300332	PRJDB10842	SAMD00500727
152	SAMD00502417	A	449	2019-04-01	Japan	Urine	Human	─	DRR390921	DRX376781	SAMD00502417	DRS301954	PRJDB10842	SAMD00502417
153	SAMD00500827	A	449	2019-10-10	Japan	Pharyngeal mucus	Human	─	DRR389331	DRX375191	SAMD00500827	DRS300427	PRJDB10842	SAMD00500827
154	SAMD00500894	A	449	2019-04-18	Japan	Urine	Human	─	DRR389398	DRX375258	SAMD00500894	DRS300489	PRJDB10842	SAMD00500894
155	KpA7002	B	873	11/2022	Armenia	Stool	Human	CP168935	─	─	SAMN42905949	─	PRJNA1141898	Klebsiella pneumoniae KpA7002
156	SAMN12768871	B	873	2017-01-01	Australia	Urine - Catheter	Human	─	SRR10127122	SRX6855526	SAMN12768871	SAMN12768871	PRJNA565795	AUSMDU00007414
157	SAMN26369079	B	873	2020-01-01	Australia	Urine - Catheter	Human	─	SRR18209148	SRX14355445	SAMN26369079	SAMN26369079	PRJNA777643	KPN2054
158	SAMEA7198885	B	873	2019-08-12	United Kingdom	Wastewater	Livestock	─	ERR4549874	ERX4487865	SAMEA7198885	SAMEA7198885	PRJEB39942	WAS89
159	SAMEA3673051	B	873	2014-01-01	United Kingdom	Facael sample	Human	─	ERR1375004	ERX1446130	SAMEA3673051	SAMEA3673051	PRJEB10018	EuSCAPE_UK086
160	SAMEA7773608	B	873	2015-01-01	Norway	Urine	Human	─	ERR5056312	ERX4862381	SAMEA7773608	SAMEA7773608	PRJEB42350	T7-058
161	SAMN14978837	B	873	2011-09-01	Sweden	Urine	Human	─	SRR11816131	SRX8367191	SAMN14978837	SAMN14978837	PRJNA606666	KLP450
162	SAMN26674917	B	873	2019	Germany	Wastewater	Livestock	─	SRR18349631	SRX14485073	SAMN26674917	SAMN26674917	PRJNA816413	2019-MS-BfR-137
163	SAMEA114492558	B	873	2015	Norway	Urine	Human	─	ERR12132156	ERX11508074	SAMEA114492558	SAMEA114492558	PRJEB27256	KP_NORM_URN_110093
164	SAMEA4427320	B	873	Not available	Netherlands	─	Human	─	ERR1616353	ERX1686742	SAMEA4427320	SAMEA4427320	PRJEB15226	SCK33-74
165	SAMN26674907	B	873	2019	Germany	Wastewater	Livestock	─	SRR18349642	SRX14485062	SAMN26674907	SAMN26674907	PRJNA816413	2019-MS-BfR-074
166	KpA857	B	1480	11/2022	Armenia	Stool	Human	JBITON000000000	─	─	SAMN42905953	─	PRJNA1141898	Klebsiella pneumoniae KpA857
167	SAMEA6656998	B	1480	2018-01-01	Denmark	Urine	Human	─	ERR474559	ERX440390	SAMEA2273765	ERS381160	PRJEB5065	MDR1214-sc-1792390
168	SAMEA2273765	B	1480	2008-01-01	United Kingdom	Blood	Human	─	ERR474559	ERX440390	SAMEA2273765	ERS381160	PRJEB5065	MDR1214-sc-1792390
169	SAMEA11291415	B	1480	2019	Italy	Chicken meat	─	─	ERR4014057	ERX4015446	SAMEA6656998	ERS4416465	PRJEB37711	1D-697
170	KpA6101	B	5275	2018	Armenia	Stool	Human	JBITOS000000000	─	─	SAMN42905946	─	PRJNA1141898	Klebsiella pneumoniae KpA6101
171	HS11286	A, B	11	2011	China	Sputum	Human	CP003200	─	─	SAMN02602959	─	PRJNA78789	HS11286 RefSeq Genome, NCBI
172	NTUH-K2044	A	23	1996-2001	Taiwan	Liver	Human	NC_012731	─	─	SAMD00060934	─	PRJNA224116	K. pneumoniae subsp. pneumoniae NTUH-K2044
173	KPNIH10	B	285	2011	USA	Groin	Human	CP007727	─	─	SAMN01057614	─	PRJNA73843	KPNIH10
174	MGH 78578	A	38	─	─	Sputum	Human	NC_009648	─	─	SAMN02603941	─	PRJNA224116	K.pneumoniae subsp. pneumoniae MGH 78578; ATCC 700721
* Abbreviation: MLST, multilocus sequence type.
